# Supplementary material for: The Abundance of α-Chain-Centric TCRs in the Mouse Repertoire of Primarily Activated Effectors and Reactivated Memory T Cells
Source: Comput Struct Biotechnol J. 2026 Apr 8;35(1):0026. doi: 10.34133/csbj.0026 (PMC13082541; doi:10.34133/csbj.0026)
Supplement: Supplementary 1 — Figs. S1 and S2 Tables S1 to S3 Supplementary Data 1 and 2 [file csbj.0026.f1.zip › Supplementary Data 2_ Frequency of aa utilization in CDR3a.xlsx]

## Sheet: TOP-100 EF clonotypes
aa, %	CDR3 position
	3	4	5	6	7	8	9	10	11	12
A	21.875	2.08333	9.375	9.375	9.375	10.4167	12.6316	1.06383	4.30108	1.16279
V	27.0833	1.04167	2.08333	3.125	0	1.04167	4.21053	5.31915	7.52688	1.16279
L	25	4.16667	2.08333	1.04167	1.04167	2.08333	5.26316	20.2128	16.129	18.6047
J	0	0	0	0	0	0	0	0	0	0
M	10.4167	1.04167	1.04167	3.125	2.08333	1.04167	1.05263	0	0	1.16279
P	1.04167	3.125	5.20833	5.20833	1.04167	0	0	1.06383	1.07527	0
G	1.04167	14.5833	14.5833	12.5	22.9167	10.4167	18.9474	18.0851	13.9785	1.16279
S	1.04167	25	10.4167	15.625	17.7083	25	9.47368	8.51064	1.07527	1.16279
T	5.20833	12.5	6.25	8.33333	1.04167	7.29167	3.15789	7.44681	7.52688	11.6279
C	0	0	0	0	0	0	0	0	0	0
Q	0	0	0	0	3.125	2.08333	9.47368	6.38298	2.15054	6.97674
N	0	2.08333	12.5	13.5417	19.7917	15.625	10.5263	9.57447	6.45161	1.16279
E	0	6.25	7.29167	3.125	0	0	0	0	0	0
D	0	7.29167	19.7917	1.04167	6.25	1.04167	1.05263	0	0	0
K	0	1.04167	0	0	0	2.08333	9.47368	9.57447	8.60215	15.1163
R	0	15.625	4.16667	10.4167	1.04167	5.20833	1.05263	2.12766	5.37634	9.30233
H	0	1.04167	0	1.04167	0	0	0	0	0	1.16279
I	6.25	2.08333	2.08333	2.08333	1.04167	0	2.10526	1.06383	5.37634	6.97674
F	1.04167	0	1.04167	2.08333	0	1.04167	2.10526	2.12766	9.67742	17.4419
W	0	0	0	1.04167	0	0	1.05263	3.19149	5.37634	3.48837
Y	0	1.04167	2.08333	7.29167	13.5417	15.625	8.42105	4.25532	5.37634	2.32558

## Sheet: chain-centric EF clonotypes
aa, %	CDR3 position												Related to Supplenmentary table 1
	3	4	5	6	7	8	9	10	11	12			TCRα	CDR3 aa sequence
A	75	0	0	0	25	25	0	0	0	0			EF1	CAVRTSSGQKLVF
V	25	0	0	0	0	0	0	0	0	25			EF2	CAAETSNYQLIW
L	0	0	25	0	0	0	25	50	25	25			EF3	CAADRGSALGRLHF
J	0	0	0	0	0	0	0	0	0	0			EF13	CAASLYAQGLTF
M	0	0	0	0	0	0	0	0	0	0
P	0	0	0	0	0	0	0	0	0	0
G	0	0	0	25	0	25	25	25	0	0
S	0	25	0	50	50	0	0	0	0	0
T	0	0	50	0	0	0	0	0	25	0
C	0	0	0	0	0	0	0	0	0	0
Q	0	0	0	0	0	25	50	0	0	0
N	0	0	0	0	25	0	0	0	0	0
E	0	25	0	0	0	0	0	0	0	0
D	0	25	0	0	0	0	0	0	0	0
K	0	0	0	0	0	0	0	25	0	0
R	0	25	25	0	0	0	0	0	25	0
H	0	0	0	0	0	0	0	0	0	0
I	0	0	0	0	0	0	0	0	25	0
F	0	0	0	0	0	0	0	0	0	25
W	0	0	0	0	0	0	0	0	0	25
Y	0	0	0	25	0	25	0	0	0	0

## Sheet: TOP-100 EM clonotypes
aa, %	CDR3 position
	3	4	5	6	7	8	9	10	11	12
A	8.42105	2.10526	9.47368	12.6316	4.21053	11.5789	5.26316	7.44681	1.0989	1.16279
V	20	1.05263	5.26316	0	2.10526	2.10526	3.15789	6.38298	8.79121	3.48837
L	45.2632	1.05263	1.05263	9.47368	0	5.26316	4.21053	5.31915	12.0879	26.7442
J	0	0	0	0	0	0	0	0	0	0
M	14.7368	1.05263	3.15789	1.05263	0	2.10526	2.10526	0	0	0
P	1.05263	2.10526	3.15789	4.21053	2.10526	0	0	1.06383	2.1978	0
G	0	10.5263	12.6316	20	15.7895	15.7895	20	17.0213	12.0879	0
S	1.05263	34.7368	3.15789	10.5263	23.1579	21.0526	13.6842	8.51064	3.2967	1.16279
T	1.05263	8.42105	7.36842	8.42105	7.36842	4.21053	5.26316	4.25532	1.0989	12.7907
C	0	0	0	0	0	0	0	0	0	0
Q	0	0	1.05263	2.10526	3.15789	2.10526	6.31579	7.44681	5.49451	9.30233
N	0	3.15789	3.15789	8.42105	21.0526	18.9474	18.9474	7.44681	4.3956	5.81395
E	0	8.42105	22.1053	2.10526	0	0	2.10526	2.12766	0	0
D	1.05263	6.31579	15.7895	6.31579	2.10526	1.05263	1.05263	0	0	0
K	0	1.05263	0	0	2.10526	4.21053	5.26316	9.57447	18.6813	10.4651
R	3.15789	14.7368	5.26316	4.21053	0	1.05263	1.05263	5.31915	3.2967	3.48837
H	1.05263	0	0	0	0	0	0	0	0	1.16279
I	1.05263	1.05263	1.05263	2.10526	2.10526	0	2.10526	3.19149	7.69231	6.97674
F	2.10526	1.05263	0	0	1.05263	1.05263	2.10526	5.31915	6.59341	12.7907
W	0	2.10526	0	0	2.10526	0	1.05263	4.25532	6.59341	3.48837
Y	0	1.05263	6.31579	8.42105	11.5789	9.47368	6.31579	5.31915	6.59341	1.16279

## Sheet: chain-centric EM clonotypes
aa, %	CDR3 position												Related to Supplenmentary table 1
	3	4	5	6	7	8	9	10	11	12			TCRα	CDR3 aa sequence
A	40	0	0	0	60	0	20	0	0	0			EM2	CAASELAGAKLTF
V	20	0	0	0	0	0	0	0	20	20			EM5	CAMRGTGGYKVVF
L	20	0	0	20	0	20	0	0	80	0			EM8	CALRGSSGNKLIF
J	0	0	0	0	0	0	0	0	0	0			EM9	CAARGSALGRLHF
M	20	0	0	0	0	0	0	0	0	0			EM10	CAVRNSAGNKLTF
P	0	0	0	0	0	0	0	0	0	0
G	0	0	60	0	20	80	20	0	0	0
S	0	20	0	60	20	0	0	0	0	0
T	0	0	0	20	0	0	0	0	0	40
C	0	0	0	0	0	0	0	0	0	0
Q	0	0	0	0	0	0	0	0	0	0
N	0	0	20	0	0	0	40	0	0	0
E	0	0	20	0	0	0	0	0	0	0
D	0	0	0	0	0	0	0	0	0	0
K	0	0	0	0	0	0	0	80	0	0
R	0	80	0	0	0	0	0	20	0	0
H	0	0	0	0	0	0	0	0	0	20
I	0	0	0	0	0	0	0	0	0	20
F	0	0	0	0	0	0	0	0	0	0
W	0	0	0	0	0	0	0	0	0	0
Y	0	0	0	20	0	20	20	0	0	0
